# Supplementary material for: Hepatic thyroid hormone signalling modulates glucose homeostasis through the regulation of GLP-1 production via bile acid-mediated FXR antagonism
Source: Nat Commun. 2022 Oct 27;13:6408. doi: 10.1038/s41467-022-34258-w (PMC9613917; doi:10.1038/s41467-022-34258-w)
Supplement: Supplementary file 4 — Supplementary Data 1 [file 41467_2022_34258_MOESM4_ESM.xlsx]

## Sheet: gallbladder bile
Concentration [mM]
group	sample	CA	a-MCA	b-MCA	UDCA	HDCA	CDCA	DCA	TCA	T-aMCA	T-bMCA	TUDCA	THDCA	TCDCA	TDCA	TLCA	GCA	GUDCA	GCDCA	GDCA
CT	1	69.8358	146.578	295.928	0.533277	0.299751	0.460424	0.353779	8115.8	183.621	20185.8	770.309	737.878	853.449	219.498	2.44422	19.5314	0.530059	1.39747	0.137132
	2	68.5908	36.6015	136.1	0.179528	0.126685	0.0891252	0.212756	16153.1	627.271	40601.2	1405.69	620.043	1972.25	256.332	1.78666	40.007	0.960729	2.44285	0.121071
	3	96.7949	30.9508	111.788	0.251934	0.22028	0.0820869	0.156262	14320	412.129	26957.2	1192.86	747.631	1633.69	226.658	1.62736	34.8532	0.835877	2.08432	0.109016
	4	216.493	242.258	279.24	0.670761	0.166644	0.372417	0.202945	18137.3	169.683	47869.6	1906.69	968.953	2812.16	275.142	11.0278	23.6857	0.687996	2.76268	0.196739
	5	134.164	102.111	304.977	0.527594	0.164667	0.338708	0.273974	17103.3	577.432	30530.5	1799.42	802.825	2005.16	308.236	2.1048	44.3067	1.22948	3.23186	0.121029
MMI	6	641.191	146.566	182.717	0.169015	0.099788	0.342547	0.645881	9612.91	482.286	11017.7	363.053	125.233	335.111	112.941	0.921418	11.27	0.178223	0.261852	0.040623
	7	328.959	46.5584	89.5434	0.105263	0.087596	0.121145	0.262833	13591.5	357.575	16949.1	425.736	295.229	354.154	78.8625	0.754971	22.918	0.252853	0.291115	0.035062
	8	2277.9	740.872	1092.69	0.216626	0.557721	1.99946	1.07621	12240.2	211.07	18985.5	614.95	164.582	629.215	132.679	1.45335	13.2909	0.171748	0.51194	0.058423
	9	869.771	267.933	296.374	0.206132	0.102211	1.11706	1.04159	14179.8	268.061	17653.8	568.029	143.393	804.664	153.199	1.62078	14.525	0.30021	0.606932	0.084991
	10	456.465	46.7693	124.575	0.092242	0.072182	0.087345	0.37487	11908.4	213.408	16884.9	309.872	310.786	361.038	95.8681	0.829336	25.8333	0.148182	0.17837	0.018189
MMI+T3-5d	11	180.027	165.72	159.772	0.167342	0.145179	0.08877	1.89084	15663.7	376.454	33410.7	606.457	869.012	2565.37	817.56	1.51948	33.2915	0.268855	2.48273	0.561157
	12	153.569	171.211	94.7472	0.137801	0.226578	0.351552	0.916439	14106.8	313.973	33106.2	866.964	1652.31	2714.2	402.829	2.36843	28.244	0.309485	2.56635	0.323643
	13	120.151	335.488	249.644	0.373873	0.169958	0.277202	0.678349	7818.11	396.354	34422.8	825.408	753.107	2220.16	430.35	2.86377	22.277	0.65035	3.12432	0.590655
	14	117.165	168.251	148.279	0.25605	0.106954	0.457385	1.43911	18611.9	559.922	36769.9	1097.4	1194.26	3481.23	577.284	1.8083	25.0234	0.258769	2.01954	0.386604
	15	212.176	291.902	232.726	0.312177	0.142993	0.537757	1.26704	9649.59	353.948	29688.2	754.77	754.156	1694.79	498.748	2.99874	29.4366	0.735261	3.19771	0.933903

## Sheet: liver
Concentration [nmol/g]
group	sample	CA	a-MCA	b-MCA	UDCA	HDCA	CDCA	DCA	LCA	TCA	T-bMCA	TUDCA	TCDCA	TDCA	TLCA	GCA	GLCA	GUDCA	GCDCA
CT	1	21.802	8.6156	26.4769	0.6424	0.6316	3.1951	1.1566	0.0956	10.4679	1.3445	0.0517	0.1547	2.043	0.0293	0.076	0.0107	0.0092	0.033
	2	27.591	9.7494	38.6077	0.6935	0.2641	3.6404	0.6029	0.2597	13.9901	1.954	0.0656	0.5683	0.985	0.0222	0.1122	0.009	0.0076	0.0369
	3	6.7776	5.4944	15.3095	0.4376	0.2599	1.9072	0.5615	0.1371	10.3773	1.3533	0.0469	0.1571	0.6526	0.0279	0.0505	0.0225	0.0308	0.0038
	4	42.0905	62.7191	217.014	4.6801	0.8056	10.8519	0.9193	0.3041	123.958	9.5666	0.3612	2.8206	3.4145	0.0332	0.3071	0.0151	0.0065	0.1065
	5	7.9864	2.6184	10.2968	0.3926	0.2286	1.5306	0.5135	0.1084	6.7137	1.5444	0.0578	0.3425	1.0276	0.0509	0.0503	0.0643	0	0.018
MMI	6	32.3077	7.1782	12.2961	0.465	0.1439	1.2442	0.2735	0.0984	57.1727	1.3018	0.0639	0.3492	1.1591	0.0177	0.2569	0.0107	0.0053	0
	7	41.3391	8.1811	22.7469	0.4629	0.2334	1.415	0.1531	0.0541	86.5975	2.1389	0.0803	0.2227	0.6801	0.0194	0.1695	0.0124	0.0089	0.0077
	8	21.333	9.0645	60.0241	0.8807	0.2494	1.1056	0.1511	0.027	36.7413	3.5534	0.1113	0.1436	0.793	0.031	0.0741	0.0238	0.0145	0.0092
	9	18.8166	3.2166	6.0318	0.2323	0.0596	1.1329	0.1389	0.1728	21.3058	0.8836	0.0515	0.0141	0.4174	0.0233	0.0957	0.01	0.0091	0.0076
	10	11.64	2.0196	8.4316	0.2063	0.1204	0.9962	0.1478	0.2149	35.2281	0.868	0.0703	0.352	0.8946	0.0258	0.1007	0.0233	0.0068	0.0053
MMI+T3-5d	11	27.9173	14.7424	33.4368	0.3927	0.5306	3.8698	1.1376	0.1935	65.8797	1.5911	0.0804	2.751	5.556	0.0303	0.14	0.0108	0	0.0334
	12	17.1412	11.0946	14.0585	0.2838	0.3887	3.4813	0.5262	0.1539	15.4611	1.2652	0.0506	0.2868	1.3938	0.0251	0.0867	0.0154	0.0096	0.0517
	13	1.5528	2.6467	4.0077	0.0732	0.0385	0.4297	0.0862	0.0145	2.3184	0.1873	0.0079	0.1254	0.2508	0.0031	0.0083	0.0013	0	0.0032
	14	15.8156	15.5174	29.3287	0.3942	0.3806	3.5944	0.5081	0.0707	28.5959	1.6552	0.0693	0.9062	2.166	0.0366	0.0761	0.0078	0.007	0.0293
	15	5.3754	7.9669	9.6363	0.1249	0.1529	1.6439	0.3373	0.0796	11.1303	0.6455	0.0583	0.77	1.2517	0.021	0.0333	0.0084	0.005	0.0089

## Sheet: ileum
Concentration [nmol/g]
group	sample	CA	a-MCA	b-MCA	UDCA	HDCA	CDCA	DCA	TCA	T-aMCA	T-bMCA	TUDCA	THDCA	TCDCA	TDCA	GCA
CT	1	127.507	188.704	101.949	1.75349	2.48553	5.7241	4.00935	48.144	9.23404	217.47	4.02592	1.45174	8.35839	3.74977	1.11683
	2	15.414	7.43675	9.29037	0.228304	0.264413	0.573704	0.595951	2.73154	0.798223	10.4597	0.242159	0.348797	0.571099	0.0816687	0.0234898
	3	724.75	430.88	390.359	6.26151	9.78993	10.2219	6.22456	260.506	22.8438	727.041	12.2108	32.1316	26.7176	11.8243	1.18682
	4	16.4694	7.52636	13.3688	0.217966	0.146853	0.543662	0.443699	4.83666	0.818609	10.8666	0.188863	0.674279	0.689289	0.498419	0.0215994
	5	189.963	50.6929	161.471	1.69619	2.81256	4.15833	1.1151	17.4959	8.36615	172.86	3.06861	1.40661	5.45556	0.808792	0.388652
MMI	6	13.145	3.66536	2.83236	0.103067	0.1042	0.179183	0.325198	2.73938	0.312509	2.48979	0.0890665	0.141593	0.209894	0.0685728	0.0185798
	7	102.472	56.2831	30.7153	0.523747	0.583547	0.843579	1.33628	7.93169	1.78637	21.5541	0.325617	0.26096	0.581481	0.130486	0.110139
	8	15.9964	1.68416	1.66938	0.107197	0.0941331	0.317584	0.330583	4.95021	0.717809	3.61781	0.176546	0.262065	0.254119	0.13536	0.0564133
	9	128.823	69.2538	50.0623	0.504102	1.40118	1.48587	1.0901	5.07654	4.06257	32.468	0.658042	0.209609	0.206738	0.1132	0.100069
	10	197.964	106.352	65.3397	1.34576	1.12677	1.70424	1.9462	1.68664	0.592581	4.10266	0.127689	0.109518	0.119388	0.142124	0.115708
MMI+T3-4h	11	88.053	57.7848	10.9674	0.683336	0.0610309	0.245976	0.119296	1.35485	0.229618	2.28117	0.0614732	0.12901	0.409481	0.0619802	0.0163733
	12	12.2967	1.10373	2.10972	0.0497871	0.0351951	0.108237	0.137166	4.60413	0.394626	2.05527	0.135454	0.182606	0.167752	0.120227	0.0108912
	13	245.172	87.304	148	1.28359	1.1145	2.47743	3.19558	23.246	0.676931	27.919	0.508756	0.685933	1.19682	0.211018	0.282863
	14	138.286	66.9303	43.2964	0.48883	1.92541	1.62334	0.528044	4.39055	2.7495	14.1803	0.920796	0.244471	0.399901	0.0880885	0.062765
	15	28.8158	4.23945	6.48033	0.0563614	0.117143	0.286156	0.495937	4.69808	0.725342	4.92073	0.129451	0.20444	0.255433	0.0808223	0.05912
MMI+T3-5d	16	176.536	203.268	416.113	4.26482	8.38626	20.4211	11.6234	20.2219	3.51579	287.591	3.57382	11.1699	1.59325	0.0857586	0.319285
	17	5.36642	3.13468	5.75198	0.0883056	0.105551	0.261285	0.312972	4.53262	0.0758738	11.7162	0.182603	0.182419	0.555978	0.111464	0.0176534
	18	3.7107	1.63576	3.05488	0.0989212	0.0576411	0.0958136	0.241211	4.54667	0.0809007	10.7022	0.159694	0.177774	0.499008	0.105287	0.0120428
	19	154.629	163.257	197.517	3.74324	4.9467	8.78833	2.53571	58.1955	13.5262	314.757	3.82732	1.33054	8.766	0.264681	0.261742
	20	3.01107	1.97965	2.49952	0.04522	0.0485388	0.0905369	0.293896	2.32497	0.134253	6.55973	0.0876412	0.141519	0.348755	0.0736513	0.01763

## Sheet: serum
Concentration [nM]
group	sample	CA	a-MCA	b-MCA	UDCA	HDCA	CDCA	DCA	TCA	T-aMCA	T-bMCA	TUDCA	THDCA	TCDCA	TDCA	GCA	GUDCA	GCDCA	GDCA
CT	1	908.554	2960.48	1674.05	120.889	194.382	84.2975	327.633	286.653	27.8263	672.118	19.8523	32.8299	59.2718	24.5958	2.28718	0	6.336	6.07495
	2	209.715	348.992	176.653	67.5905	37.1465	29.9856	127.562	106.935	43.5429	493.117	45.8161	76.6092	133.642	16.9489	2.22358	2.28678	2.14382	3.25097
	3	149.494	187.464	62.5268	17.2401	21.7552	24.6296	47.0466	60.7494	41.2102	355.408	28.0119	50.2484	56.7955	9.91466	1.25078	0	2.23615	3.00629
	4	192.75	850.169	421.638	66.0547	39.117	43.0132	100.377	183.657	17.4783	325.377	24.0667	34.1431	55.6439	43.4831	1.44902	0	2.08906	3.4877
	5	84.2531	117.684	40.8879	7.43671	11.2031	7.79575	28.692	49.2652	16.5177	329.862	13.9201	41.3634	43.9269	5.02981	1.16087	2.29772	2.06949	2.59873
MMI	6	7636.22	4373.66	2730.22	289.147	246.118	731.004	631.891	902.273	291.321	2434.62	57.1978	70.4167	128.229	40.4842	3.02758	2.37621	2.23249	3.08354
	7	1003.96	2951.95	1708.49	261.422	83.6906	98.4719	365.146	487.955	57.1657	582.61	34.8125	36.2653	46.2463	33.6632	1.26331	2.29622	2.29883	2.91194
	8	571.021	1169.38	578.876	105.052	68.0667	62.8843	200.051	198.776	44.694	130.112	19.6738	31.2934	29.8076	22.0359	1.30441	2.28972	2.06259	3.33274
	9	440.643	1279.08	255.973	38.758	44.5805	30.1687	158.345	266.228	68.7132	188.491	18.4914	27.3408	29.8897	16.661	1.36189	0	2.0712	3.84108
	10	837.652	2328.97	1431.62	265.164	100.689	179.937	399.188	352.135	94.5944	297.937	30.1655	31.2244	50.3379	35.1895	1.9371	3.35328	16.3287	3.94232
MMI+T3-4h	11	1089.63	4848.33	1674.48	147.11	131.703	165.571	456.29	421.337	38.4276	639.999	31.4944	49.0822	56.8352	42.2925	1.9894	3.08658	13.8497	3.7277
	12	929.066	1604.79	1357.36	116.597	90.3492	76.2807	416.128	529.34	88.4551	596.701	55.1257	51.6582	172.392	66.9304	2.81107	2.76803	2.40958	4.04545
	13	325.949	895.658	763.406	75.8526	18.8748	48.477	289.112	307.193	34.8803	167.253	24.8994	30.2507	75.3138	33.9338	1.3587	2.70333	2.45575	3.47904
	14	909.156	4279.55	2277.97	248.911	100.892	104.057	390.417	557.07	122.998	749.358	41.3256	67.2654	56.1199	36.4622	2.29408	0	2.43404	3.37295
	15	803.118	1431.64	595.241	119.801	78.3091	154.859	579.284	647.057	67.6127	486.212	36.3479	67.4104	62.5848	95.6117	2.44122	2.73048	2.46214	3.28414
MMI+T3-5d	16	909.01	4044.66	1396.91	242.725	109.872	68.1255	380.654	351.495	32.0577	933.911	26.2738	40.9462	107.414	35.282	1.65963	2.57494	4.55392	3.10979
	17	575.061	1938.78	1332.36	107.27	75.3727	63.6362	287.149	401.595	73.7925	779.79	45.9879	43.0952	153.816	55.8358	2.3451	2.30919	2.01017	3.37487
	18	251.918	747.191	736.861	63.2791	15.7461	40.4413	241.188	256.272	29.0984	439.529	20.772	25.2362	62.8296	28.3088	1.13348	2.25522	2.04868	2.70235
	19	758.452	3570.16	1900.36	167.651	84.1682	86.8083	325.7	424.729	102.609	1025.14	34.4754	56.1153	206.817	30.4181	1.9138	0	2.03057	2.81384
	20	569.991	1794.32	1496.57	119.942	75.3283	79.1895	283.26	539.798	56.405	845.616	30.3227	56.2363	142.211	79.7629	2.03655	2.27787	2.05401	2.73975

## Sheet: feces
Concentration [nmol/g]
group	sample	CA	a-MCA	b-MCA	DHCA	UDCA	HDCA	CDCA	DCA	LCA	TCA	T-bMCA	TUDCA	THDCA	TCDCA	TDCA	GCA	GUDCA	GCDCA	GDCA
CT	1	23.0536	94.2222	116.492	9.25592	1.44608	4.77194	1.05724	17.6021	7.95704	2.62466	8.28248	0.306033	0.0367266	0.460679	0.108566	0.0825731	0.00964917	0.0311237	0.044367
	2	61.4907	176.004	143.44	1.74443	1.59874	16.2288	1.40022	69.62	27.1127	1.9171	9.65989	0.207999	0.0338198	0.217742	0.0464392	0.0542283	0.0186538	0.0155438	0.0365155
	3	18.1814	33.9676	45.3177	6.87061	0.771787	1.42703	0.733174	3.66945	4.6817	1.19593	3.24697	0.159958	0.0263768	0.189424	0.0578327	0.074819	0.0081985	0.00231488	0.0153583
	4	48.4449	99.9751	96.221	2.9641	1.10573	3.75535	0.647568	24.2117	8.37519	1.55007	4.82221	0.23074	0.0220038	0.696989	0.0575624	0.0401489	0.00907683	0.0123581	0.0173906
	5	84.3222	178.266	281.838	20.4563	3.01096	12.8919	2.22835	109.776	22.78	1.96315	15.334	0.369249	0.0812427	0.480449	0.204179	0.073538	0.018645	0.0133296	0.0449092
MMI	6	30.3186	41.7069	23.4031	42.3821	0.928087	1.94336	0.215567	25.4007	2.46792	1.06811	1.48992	0.115335	0.023227	0.395314	0.041802	0.075697	0.008541	0.011111	0.013243
	7	24.9769	37.9063	47.0723	1.53596	0.340915	4.70677	0.430112	65.8553	8.3361	1.85295	2.38256	0.097501	0.021286	0.048066	0.042254	0.058106	0.004986	0	0.011323
	8	45.0686	55.4216	34.7757	74.6325	0.975483	2.18583	0.398828	24.507	2.95124	1.37063	2.9322	0.145205	0.029018	0.485574	0.06272	0.074763	0.010901	0.008971	0.019297
	9	109.796	135.119	72.4383	0	1.51194	8.69491	1.12392	190.598	9.70524	2.19909	4.35933	0.156492	0.052865	0.209574	0.127	0.105197	0.013374	0.014797	0.024301
	10	43.92	103.154	113.179	0	0.821934	6.26638	0.301056	51.5592	7.77249	1.09672	2.61029	0.197185	0.014444	0.571866	0.134437	0.072675	0.010072	0.015123	0.0178
MMI+T3-5d	11	195.784	315.96	212.236	8.42377	4.55288	25.8615	20.1408	334.595	39.691	2.78278	31.911	0.340091	0.183871	1.0979	0.669891	0.248657	0.056091	0.09264	0.112002
	12	166.953	207.766	158.774	10.4962	2.23701	21.0513	14.0854	236.889	13.3027	5.97384	24.5874	0.601139	0.156272	7.86264	0.763656	0.641763	0.049735	0.069357	0.080675
	13	30.9137	274.066	104.713	0	1.54211	11.6331	6.922	115.124	36.5786	3.5494	15.9113	0.483545	0.186573	2.86792	0.37017	0.145938	0.019269	0.043111	0.042738
	14	158.92	359.388	173.106	0	2.62295	17.7419	19.2784	334.879	41.607	2.38605	28.6474	0.514311	0.108834	1.8494	0.503683	0.135228	0.040864	0.029116	0.100386
	15	74.9167	647.765	243.31	0	6.41969	29.6167	12.598	456.527	34.664	2.10488	48.8666	0.504045	0.315684	0.897514	1.36945	0.21795	0.167499	0.039254	0.095579

## Sheet: urine
Concentration [nM]
group	sample	CA	a-MCA	b-MCA	DHCA	TCA	T-bMCA
CT	1	333.772	48.8596	65.5922	679.808	462.574	0
	2	267.049	54.9932	72.867	1688.04	454.267	103.535
	3	261.224	37.4063	93.8999	1456.55	451.086	63.8119
	4	261.935	42.4206	61.6107	723.294	455.996	0
	5	261.554	41.801	88.9912	1752.33	453.853	45.2406
MMI	6	302.779	49.0432	63.4612	292.269	460.53	0
	7	280.158	40.9665	60.404	378.966	457.124	58.4853
	8	79.1976	29.2799	27.9193	358.645	100.683	43.4422
	9	261.6	36.1234	69.465	559.029	456.222	37.6518
	10	276.989	50.6413	74.8637	371.514	465.156	76.1851
MMI+T3-5d	11	264.188	40.3556	114.714	1509.88	463.395	92.5316
	12	280.833	217.946	510.162	1931.47	493.76	216.648
	13	265.063	59.2442	100.707	957.143	465.773	78.6671
	14	265.071	55.2569	127.524	1835.3	453.804	86.2127
	15	262.221	46.8879	85.3475	1302.55	457.444	46.646
