# Supplementary material for: Hepatic thyroid hormone signalling modulates glucose homeostasis through the regulation of GLP-1 production via bile acid-mediated FXR antagonism
Source: Nat Commun. 2022 Oct 27;13:6408. doi: 10.1038/s41467-022-34258-w (PMC9613917; doi:10.1038/s41467-022-34258-w)
Supplement: Supplementary file 5 — Supplementary Data 2 [file 41467_2022_34258_MOESM5_ESM.xlsx]

## Sheet: ileum
Concentration [nmol/g]
group	ID	CA	a-MCA	b-MCA	UDCA	HDCA	CDCA	DCA	TCA	T-aMCA	T-bMCA	TUDCA	THDCA	TCDCA	TDCA	GCA
Flox+PBS	1	365.701	130.657	190.287	4.16381	3.79985	7.95172	8.44448	91.3274	10.234	164.837	4.65446	6.22982	6.52595	3.82953	0.708923
	2	458.949	120.39	193.505	3.98767	3.26695	10.783	13.4948	96.5491	8.29822	189.205	4.66305	8.49183	6.993	5.45901	0.848179
	3	220.506	82.3341	85.8813	1.81256	2.52837	4.49126	6.48625	69.3576	12.8438	162.791	4.12508	5.57809	6.11649	3.16242	0.665082
	4	525.098	83.8191	245.073	7.27446	5.55961	19.8953	21.8132	260.815	23.3186	496.543	9.02092	11.5069	11.0836	7.03295	1.1483
	5	232.022	93.9423	146.648	2.22997	2.30632	5.27129	6.48093	54.6037	13.4646	149.609	3.58826	5.57316	5.15331	3.16111	0.571235
LTRbKO+PBS	6	127.549	54.2511	73.8721	0.983714	0.820737	2.38305	3.28413	29.5427	2.22962	37.3853	1.46596	3.08538	1.57764	2.14018	0.239736
	7	343.865	151.333	69.7399	3.37163	5.09629	9.69856	11.2977	187.839	10.0099	260.25	4.01859	6.36659	8.48053	3.12101	1.17885
	8	250.428	61.3624	111.105	3.47018	2.67126	7.4703	9.51885	84.6975	14.6692	226.967	4.24843	5.84463	5.59705	3.228	0.470001
	9	301.748	68.2273	106.788	2.69448	1.97425	5.92772	11.0946	87.3094	9.71869	171.033	3.5756	3.62501	3.7882	2.85839	0.403713
	10	170.508	46.4163	69.7998	1.19428	1.18265	5.02821	5.41795	56.9895	8.25907	82.3243	2.39406	2.42963	2.17122	1.88847	0.271521
Flox+T3	11	110.125	153.908	154.301	1.86612	1.88704	7.66741	9.01155	49.5674	6.68947	214.031	5.34908	5.70098	5.27082	2.3021	0.246521
	12	163.388	267.144	296.456	8.19934	8.84745	16.8961	13.8045	173.006	26.8968	493.395	10.1504	13.0326	16.7958	4.44754	0.767258
	13	227.407	79.5848	145.26	4.61207	4.54326	8.21319	8.9776	114.535	14.427	414.102	8.59571	10.9978	12.7221	5.38147	0.612922
	14	345.284	324.973	363.418	7.42107	3.71545	18.5513	18.2967	103.243	15.5262	466.326	8.63297	12.6651	16.2233	7.16296	0.629778
	15	199.321	133.516	226.598	3.64623	3.22772	10.5254	9.87349	56.3991	22.0537	357.576	5.97564	10.2742	8.96793	3.94792	0.46535
LTRbKO+T3	16	296.258	64.4014	175.405	2.78709	1.68338	5.89215	8.46878	40.24	7.325	103.683	3.3676	4.11182	3.80613	4.71164	0.492763
	17	127.273	50.5532	83.9817	0.79071	1.29733	2.16386	2.81639	42.8896	4.78637	46.0668	2.35358	2.69553	2.70067	1.18469	0.187722
	18	486.944	159.537	188.013	3.08281	2.39827	7.72334	11.9733	110.752	9.8589	193.795	4.47815	8.25344	2.04444	4.24357	0.880007
	19	183.333	58.7287	40.7425	2.18884	1.51445	4.34275	6.17319	98.2453	3.70313	110.533	2.90286	2.61658	6.87766	2.15663	0.335227
	20	226.215	43.0177	147.277	2.12274	0.768691	6.0429	9.11991	60.765	9.95926	157.346	2.59155	4.36663	3.50173	2.35296	0.449264
