# Supplementary material for: Hepatic thyroid hormone signalling modulates glucose homeostasis through the regulation of GLP-1 production via bile acid-mediated FXR antagonism
Source: Nat Commun. 2022 Oct 27;13:6408. doi: 10.1038/s41467-022-34258-w (PMC9613917; doi:10.1038/s41467-022-34258-w)
Supplement: Supplementary file 6 — Supplementary Data 3 [file 41467_2022_34258_MOESM6_ESM.xlsx]

## Sheet: feces
Concentration [nmol/g]
No.	CA	UDCA	HDCA	CDCA	DCA	LCA	TCA	TUDCA	THDCA	TCDCA	TDCA	TLCA	GCA	GLCA	GUDCA	GCDCA	GDCA
1	2570.89	211.246	147.756	1302.43	3416.24	463.202	42.1739	7.061	7.07969	108.312	23.1063	1.52535	8.55429	0.382601	4.29901	46.4627	13.2253
2	54.3489	506.882	416.407	686.505	3618.47	1934.27	2.64222	0.374676	0.597476	1.43832	0.538368	0.185404	0.228365	0.311934	0.19965	0.885213	0.50466
3	130.361	27.631	153.718	159.841	2640.38	1837.31	2.69607	0.354149	0.516626	1.5654	0.592308	0.39467	0.23551	0.700852	0.191015	0.953046	1.26694
4	641.457	279.824	45.0791	294.818	226.188	21.7405	2.53592	0.435634	0.528891	1.20516	0.368561	0.185351	0.561273	0.103452	0.749296	1.18002	0.200951
5	9.79174	28.9821	148.735	4.64694	3477.99	1955.23	2.48756	0.39675	0.733664	1.16381	1.3478	1.4618	0.227757	0.223027	0.15305	0.581426	0.454734
6	1268.64	170.994	9.2198	563.61	115.356	59.6749	7.98393	0.436154	1.19288	5.38901	0.433628	0.0633826	2.06988	0.0711641	1.60179	7.80714	0.404676
7	33.6359	919.977	569.124	461.39	7660.97	5129.27	2.64079	0.352446	0.536041	1.22062	0.54904	0.557089	0.294117	0.600159	0.098078	1.06794	1.36343
8	1429.99	59.7439	3.91097	289.452	6.92346	6.01374	9.12721	2.29035	4.01168	10.0186	0.425063	0.199773	1.92462	0.0858882	0.994663	1.44678	0.121241
9	5.68932	3.74992	285.781	6.10461	3153.27	3228.35	2.58662	0.677843	0.774582	2.52363	0.780567	0.0939841	0.353078	2.64987	0.180308	1.55972	3.08457
10	26.4484	4.06185	271.55	13.4012	14035.2	4867.38	2.93043	0.468461	0.610364	1.318	0.690603	0.477347	1.15679	2.85494	0.149658	2.02892	8.21464
11	10.5421	46.0567	76.5974	137.755	700.905	1476.99	2.78261	0.408765	0.61584	1.31551	0.423908	0.298644	0.0872822	0.57142	0.186457	0.545269	0.391664
12	7.47013	7.39586	106.655	6.47897	884.39	1118.76	2.37285	0.42654	0.541506	2.37863	0.425714	0.284153	0.147429	2.11271	0.103331	0.598847	2.29273
13	347.038	75.438	86.3984	191.699	1234.28	324.403	2.39329	0.460125	1.39112	3.75889	0.520933	0.144386	0.37264	0.163971	0.372141	0.916071	0.386326
14	9.21322	24.6235	94.5202	11.0842	1343.8	1009.7	2.55437	0.499201	0.596661	1.08927	0.420893	0.323636	0.350728	0.400199	0.119572	0.464074	0.421982
15	1218.36	664.549	113.173	986.892	2903.47	816.97	3.50855	0.864155	0.889183	2.70982	1.54117	0.599445	0.759043	0.420778	1.24352	0.781287	0.868324
16	37.5123	43.0383	73.0599	44.8366	1213.05	491.818	2.27383	0.347495	0.483242	0.991795	0.341956	0.0756767	0.11666	0	0.12324	0.233503	0.185379
17	483.169	409.034	189.814	1939.2	3055.44	1507.96	4.91933	4.70993	1.11324	26.9736	7.44871	2.19153	0.691935	2.39526	8.12373	38.0728	4.71089
18	36.4574	1300.91	798.077	5.40961	10572.9	5647.58	2.55304	0.387038	0.640897	1.35225	0.77364	0.142888	0.13062	1.84533	0.145012	0.775552	2.59019
19	490.939	173.824	46.2437	365.535	956.093	275.305	4.26667	0.398005	0.508598	2.55595	0.363871	0.0806134	20.4626	0.109095	0.807215	15.7371	0.755695
