# Supplementary material for: Hepatic thyroid hormone signalling modulates glucose homeostasis through the regulation of GLP-1 production via bile acid-mediated FXR antagonism
Source: Nat Commun. 2022 Oct 27;13:6408. doi: 10.1038/s41467-022-34258-w (PMC9613917; doi:10.1038/s41467-022-34258-w)
Supplement: Supplementary file 8 — Source data [file 41467_2022_34258_MOESM8_ESM.xlsx]

## Sheet: Fig 1
	Fig 1a	glucose
	MMI	MMI+T3-5d
	9.9	6.9
	9.7	7.3
	8.9	5.3
	9	4.5
	9.2	6.5
	11.2	7.9
	9.3	6.4
	10.1	5.9
	9.4	6.1
	10.5	7.1
	Fig 1b	iGTT
	time	MMI										MMI+T3-5d
	0min	10.6	15.2	8	6.8	8.4	12.6	10	9.8	9.7	9.4	5.6	4.9	4.4	6.8	4.9	6.1	6.1	7.1	6.7	6.8
	15min	31	33	28.9	29.9	24.3	28.7	27.9	26.1	24.2	25.2	17.3	23.9	22.2	22.4	18.6	23.5	24.7	27.9	23.2	25.2
	30min	26.6	27	22.1	19.7	18.9	24.3	19.6	21.6	19.5	21.3	11.2	13.2	12.5	9.6	11.9	16.3	17.2	16.9	18.3	17.6
	60min	23.1	23.8	17.8	15.9	12.3	21.3	15.7	16.7	14.3	13.9	6	10.3	9.2	8.7	6.7	10.5	13.8	11.8	14.1	12.9
	90min	13.9	17.3	10.4	9.9	10.4	14.6	13.6	11.1	12.1	11.8	5.1	7.1	8.5	8.1	6.2	6.1	10.5	7.9	11.7	9.7
	120min	9.5	13.8	8.7	6.4	9.7	10.1	9.8	9.4	10	10.1	5.2	5.9	6.4	7.3	5.2	5.9	5.9	6.7	6.3	6.1
	Fig 1b	AUC
	MMI	MMI+T3-5d
	1.17647	0.473583
	1.30462	0.639792
	0.965825	0.625552
	0.890209	0.597565
	0.824413	0.515074
	1.12933	0.663852
	0.962879	0.795934
	0.945694	0.758126
	0.892173	0.824413
	0.908378	0.783168
	Fig 1c	insulin
	MMI	MMI+T3-4h	MMI+T3-5d
	1.56896	1.31929	3.42824
	1.29205	2.12279	3.75249
	1.49633	0.65651	2.84458
	1.63252	1.71423	3.54821
	0.965201	1.10139	3.6844
	0.961229	0.865068	4.04805
	1.25441	1.3268	3.43774
	1.62296	2.02274	2.89389
	1.48877	1.70551	3.18221
	1.37669	1.67791	2.41473
	Fig 1d	oGTT
	time	MMI										MMI+T3-5d
	0min	7.5	8.8	10.4	7.9	8.6	10.2	8.2	9.2	7	7.7	4	3.6	4.9	4.5	4.6	3.9	4.1	4.9	3.8	4.2
	15min	21	17.1	18.3	18.9	15.8	17.8	19	17.7	19.3	16.1	19.7	15.1	16.9	16.1	15.1	20	17.3	16.2	15.6	15.9
	30min	18.6	15.6	16.8	16.6	12.7	13.1	15.9	15.4	14.8	13	14	12.6	13.9	14.3	13.1	15.1	13	12.7	11.8	12.5
	60min	15.6	12.8	11.7	9.4	8.6	11.9	12.4	12	10.9	10.7	9.1	8.1	7.7	7.3	6.7	10.4	9.6	9.3	8.6	7.9
	90min	11.1	8.5	9.2	9.3	7.7	8	10.7	9.9	7.2	7.8	6.9	5.4	6.4	5.6	5.3	7.3	6.7	6	5.9	6.1
	120min	9.8	8.1	8.1	8.3	8.3	8.6	8.6	8.9	6.9	7.2	5.6	4.1	4.7	4.2	4.5	5.9	4.9	4.8	5	5.2
	Fig 1d	AUC
	MMI	MMI+T3-5d
	1.22455	0.84901
	1.01036	0.707391
	1.04206	0.772916
	0.987811	0.737688
	0.846192	0.692806
	0.961037	0.908194
	1.07518	0.806736
	1.03713	0.772916
	0.931445	0.731346
	0.884239	0.739097
	Fig 1e	GLP-1
	time	MMI					MMI+T3-5d
	0min	7.86206	5.85233	4.38606	6.60915	6.47198	8.64813	11.7183	9.5008	8.14484	10.1228
	15min	15.7337	10.7337	9.06799	9.87994	9.29866	17.6071	31.6158	17.2928	17.239	27.714
	Fig 1e	insulin
	time	MMI					MMI+T3-5d
	0min	0.444929	0.331903	0.425641	0.298727	0.369148	0.715647	0.410828	0.598459	0.471936	0.529793
	15min	0.855781	0.559267	0.713273	0.572938	1.01869	1.85369	1.21726	1.72084	2.37429	1.38927
	Fig 1f	GLP-1
	MMI	MMI+T3-4h	MMI+T3-5d
	7.00784	7.87206	10.8334
	7.16981	7.28916	9.53871
	8.29085	6.72331	9.03893
	7.15063	9.46091	12.3296
	7.08989	8.87908	11.5645
	5.95286	7.75697	12.8657
	7.92641	7.16981	13.0076
	7.08989	9.03893	13.099
	8.62095	6.20384	14.0261
	6.86667	7.41352	11.621
	Fig 1f	Gcg
	MMI	MMI+T3-4h	MMI+T3-5d
	1.23796	1.19955	2.90679
	0.988225	0.678487	3.08336
	0.815299	1.91007	2.33376
	0.769711	1.3987	2.37735
	1.18881	0.983131	2.63201
	Fig 1h	insulin
	MMI	MMI+GLP-1
	1.55534	8.09395
	1.68663	5.76507
	1.28333	6.01438
	1.77085	5.31758
	1.45997	7.64756
	Fig 1i	glucose
	MMI	MMI+GLP-1
	9.6	5.9
	10.1	6.2
	10	6.5
	8.9	6.7
	10.3	6.7
	Fig 1j	glucose
	time	MMI					MMI+GLP-1
	0min	8.2	7.1	9.4	8.6	7	5.2	6.6	5.3	7.8	6.9
	15min	20.6	13.9	19.4	12.7	15.2	11.2	13.3	12.7	12.4	10.1
	30min	14.9	16.4	13.4	15	13.1	14.2	11.9	10.8	11	12.7
	60min	13	14.8	12.5	12.9	11.9	12	9.8	8.3	9.1	10.2
	90min	10.2	9.3	11.7	11.2	10	10.7	7.3	8.1	6.5	8.8
	120min	8.8	7.6	8.7	10.7	9.5	7.4	5.7	6.5	4.5	6.2
	Fig 1j	AUC
	MMI	MMI+GLP-1
	1.04028	0.89448
	0.995524	0.756137
	1.03079	0.720873
	1.00095	0.697138
	0.932457	0.781229
	Fig 1k	GLP-1
	MMI	MMI+T3-5d	MMI+Ex-9	MMI+T3-5d+Ex-9
	8.97064	10.6277	9.70096	10.2642
	9.10961	9.53981	8.93221	9.05491
	8.7415	11.3225	8.81985	10.1799
	8.87898	9.34972	9.01433	9.94699
	8.83386	9.97673	8.64586	9.25892
	Fig 1l	insulin
	MMI	MMI+T3-5d	MMI+Ex-9	MMI+T3-5d+Ex-9
	1.87432	2.44127	0.93301	0.788763
	1.02381	2.54157	0.743999	0.926037
	1.12893	3.97602	0.725107	1.29916
	1.31827	2.66341	1.12155	1.32448
	1.14584	4.95917	0.815932	1.83041
	Fig 1m	glucose
	MMI	MMI+T3-5d	MMI+Ex-9	MMI+T3-5d+Ex-9
	9.5	7.1	8	8.4
	8.8	6.9	8.5	7.4
	9	7.8	10.3	9.4
	10.2	5.5	9.8	10.6
	8.3	7.5	8.7	7.6
	Fig 1n	oGTT
	time	MMI										MMI+T3-5d										MMI+Ex-9										MMI+T3-5d+Ex-9
	0min	10.7	7.3	8.4	9.6	7.8	8.4	7.5	9	9.7	8.6	5.6	6.1	5.8	5.1	4.9	4.8	6.4	6.6	5.2	4.2	9.9	9.6	10.6	8.4	7.9	11.3	10.8	10.3	8.9	11.1	7	8.1	6.4	7.4	5.4	6.9	5.5	8.2	6.3	7.4
	15min	19.7	17.4	21.6	20.8	18.9	22.3	19.9	20.3	22	21.6	18.8	20.1	19.6	16.4	18.5	17.2	21.4	19.2	22.2	20.5	26.6	21.7	23.1	21.1	23.1	19.4	24.4	25.3	23.1	22.6	21.2	25.4	21.7	20.8	20.4	24.6	22.7	18.4	23.4	20.3
	30min	17.1	20.2	20.4	19.9	16.8	20.4	18.9	21	16.9	19.5	15.7	18.2	15.6	13.4	16.9	20.3	23.3	17.8	19.6	15.8	30	20.6	20.3	24.9	23.6	23.4	18.7	19.7	21.6	17.3	26.2	20.2	21.7	19.1	18.4	19.2	21.5	22.7	20	25.4
	60min	14.8	16.6	14.2	13.5	12.6	15.9	17.3	19.3	15.4	18	9.5	13.3	9.8	8.3	12.6	12.2	14.8	9.8	10.3	11.3	21.3	17.2	15.6	20.8	15.4	19.7	18.4	15.1	20.5	16.6	20.9	15.9	16.3	13	14.2	12.7	17.8	18.5	14.9	19.8
	90min	9.4	12.4	11.4	10.9	10.1	12.6	13.7	15.2	10.1	14	7.1	8.8	7.6	5.9	9.3	7.5	10.9	6.4	8.7	6.6	11.9	12.7	11.6	14	13.9	14.9	17.3	14	16.4	13.8	13.9	11.2	11.7	10.2	12	10.3	14.8	13.7	9.6	15.4
	120min	8.5	11.7	10.3	9.9	8.8	9.1	10.2	9.8	8.3	10.6	5.7	7.3	6.2	4.9	6.6	6.3	8.1	5	6.6	5.3	8	8.4	10.4	12.2	9.9	12.9	13.6	12.7	12.4	11.4	7.9	7.7	8.5	8.6	9.9	6.5	11	7.8	9.2	12.9
	Fig 1n	AUC
	MMI	MMI+T3-5d	MMI+Ex-9	MMI+T3-5d+Ex-9
	0.906691	0.708387	1.27184	1.19263
	1.02017	0.858941	1.05837	1.02522
	0.993764	0.732543	1.04208	1.02747
	0.961744	0.609516	1.21735	0.911185
	0.861188	0.815123	1.10331	0.952194
	1.03814	0.806696	1.19881	0.921297
	1.04657	1.00331	1.20386	1.12859
	1.1387	0.729734	1.10331	1.08477
	0.939835	0.832537	1.23139	0.9668
	1.0932	0.736475	1.06455	1.22521

## Sheet: Fig 2
	Fig 2a	Gcg
		Floxed				LTRβKO
	PBS	0.904258	1.11138	0.945491	1.03887	0.787759	0.942558	0.910077	0.695683
	T3	1.32231	1.25279	1.1922	1.45545	0.652358	1.05988	0.980177	1.03245
	Fig 2b	GLP-1
		Floxed					LTRβKO
	PBS	11.7424	9.35648	8.07133	9.56108	8.57857	7.90297	10.0076	8.46348	9.07729	8.89613
	T3	11.4545	14.0479	12.2735	11.1823	12.8481	9.99737	10.4812	8.60883	10.1663	10.8246
	Fig 2c	insulin
		Floxed					LTRβKO
	PBS	1.83856	1.79235	1.57799	1.64391	1.78611	1.55668	1.93023	1.87432	1.97068	1.60981
	T3	4.83232	2.24385	4.7761	2.26466	3.47717	1.71471	2.07112	2.62137	1.60452	2.63212
	Fig 2d	glucose
		Floxed						LTRβKO
	PBS	8.9	7.4	8	8.6	8.3	9.4	9.1	7.7	8.2	9.4	8.9	8.8
	T3	7.2	7.4	5.2	6.3	6.6	5.9	7.8	8.2	8.1	7.9	7.6	8.8
	Fig 2e	oGTT
	time	Floxed+PBS						LTRβKO+PBS						Floxed+T3						LTRβKO+T3
	0min	4.6	5.3	5.1	4.9	5.9	6.9	5.2	4.6	4.7	4.3	6.8	7.1	2.8	2.7	2.9	2.8	2.6	3.8	3.6	3.7	2.9	4.2	4.3	4.4
	15min	15.3	10.5	13.9	10.9	9.5	11.6	11.1	10.2	13.4	9	13.2	13.4	13.8	9.1	10.9	11.8	9.9	9.3	11.1	10.7	11.1	13.3	11.1	15.4
	30min	15.7	10.7	15.4	11.6	11.2	14.9	11	11.7	12.7	13.1	14	13.5	12.7	8.2	9.8	11.2	13.3	8.3	12.2	13.8	13.3	16.1	11.7	10.7
	60min	12.4	7.1	9.4	9.9	9.3	6.9	7.9	10.3	9	9.7	10.2	11.3	5.1	4.6	5.4	4.8	6.3	7.1	8.2	6.6	8.1	11	7.2	6.7
	90min	9.4	6.2	7.8	9.7	8.9	6.3	7	8.2	7.7	8.8	7.3	9.9	3.6	3.4	4.3	4.3	4.2	5.4	6.9	6.6	4.7	6.9	5.2	6.6
	120min	8.4	6.3	7.5	6.8	6.9	7.4	6.6	6.6	5.7	6.2	12.3	8.9	3.5	3.2	3.1	2.7	4.7	4.8	5.8	5.7	4.4	3.3	5.2	6.1
	Fig 2e	AUC
	Floxed+PBS	LTRβKO+PBS	Floxed+T3	LTRβKO+T3
	1.22231	0.874079	0.72385	0.881954
	0.81502	0.966825	0.550609	0.857718
	1.06919	0.970324	0.650354	0.82027
	1.00707	0.971199	0.668028	1.03245
	0.95195	1.11469	0.746161	0.797958
	0.934452	1.16194	0.701538	0.870842

## Sheet: Fig 3
	Fig 3a	GLP-1
	MMI	MMI+MB
	7.41709	9.74705
	8.32099	9.45952
	6.93388	11.9731
	7.63305	9.68894
	7.05975	12.3066
		11.2607
	Fig 3b	insulin
	MMI	MMI+MB
	1.8842	2.24051
	1.51323	2.20635
	1.93301	2.04527
	1.27468	2.12337
	1.58157	2.94339
		1.66943
	Fig 3c	glucose
	MMI	MMI+MB
	10.4	7.6
	10.2	8.1
	9.4	8
	9.8	8.6
	9.4	8.9
		7.1
	Fig 3d	oGTT
	time	MMI					MMI+MB
	0min	10	6.8	10.2	8.2	7.1	4	4.2	7.9	6.9	5.3
	15min	16.6	16.2	17.2	14.6	13.4	11.9	12.9	11.2	14.9	12.5
	30min	18.8	14	12.9	15.7	13.5	16.7	14.8	9.5	11.6	13.7
	60min	13.1	10.2	11.3	11.2	11.3	10	9.8	9.3	6.9	8.6
	90min	12.3	7.3	11	10	9.9	7.4	6.9	8.9	6.3	7.9
	120min	11.7	7.1	9.1	9.9	8.9	5.4	6.8	6.9	7.4	6.1
	Fig 3d	AUC
	MMI	MMI+MB
	1.18629	0.83568
	0.873698	0.817375
	1.00676	0.768093
	0.99831	0.7343
	0.934947	0.789918
	Fig 3e	GLP-1
		Floxed					LTRβKO
	PBS	9.29138	8.329	7.45667	7.93694	9.10385	7.15126	8.98216	9.19084	9.872	8.208
	MB	12.3009	10.7858	15.6433	11.4524	9.99237	9.18811	10.7961	9.64477	9.90553	8.33698
	Fig 3f	insulin
		Floxed					LTRβKO
	PBS	1.83636	1.78974	1.57352	1.68611	1.97192	1.54666	1.92885	1.8673	1.96965	1.6056
	MB	3.00688	3.26199	1.60027	2.72654	2.98894	2.06111	2.13128	1.69392	1.58423	2.23872
	Fig 3g	glucose
		Floxed					LTRβKO
	PBS	9.9	10.4	8.6	10.9	8.1	8.4	11	10.2	9.3	8.1
	MB	7	6.9	7	7.2	7.6	8.1	8.7	8.1	8.9	7.8
	Fig 3h	glucose
	HFD	HFD+MB
	10.3	8.2
	9.6	6.9
	8.8	8.2
	8.1	6.7
	9.1	8.1
	9.4	7.4
	9	8.1
	Fig 3i	GLP-1
	HFD	HFD+MB
	10.4267	15.5991
	9.1114	12.7981
	9.18575	10.1537
	11.9029	11.7035
	9.4845	12.5818
	10.1117	13.1928
	10.3456	9.06814
	Fig 3j	insulin
	HFD	HFD+MB
	4.87141	6.82988
	4.62248	5.9062
	2.37718	5.23261
	2.41623	4.45164
	3.13375	6.29669
	3.26066	3.75365
	3.87079	4.76403
	Fig 3k	oGTT
	time	HFD					HFD+MB
	0min	6	7.3	8.3	9	5.9	5	5.8	5.3	4.9	6.3
	15min	13	13.6	12.8	14.9	13.2	12.4	12.8	11.2	11.9	11.6
	30min	17.6	15.3	17.8	14.1	15.9	15.3	15.4	14.8	14.5	14.9
	60min	14.9	12.8	11.9	10.7	11.6	10.8	12	10.3	9.6	9.9
	90min	8.6	9.3	12.7	11.4	9.6	9.7	10.4	9.2	7.7	8.8
	120min	8.9	9.1	10.1	10.3	9.1	6.8	8.1	6.9	7.1	6.4
	Fig 3k	AUC
	HFD	HFD+MB
	1.02133	0.889766
	0.971472	0.952777
	1.0691	0.85099
	0.987398	0.80806
	0.950699	0.840604

## Sheet: Fig 4
	Fig 4d	Cyp8b1		Fig 4e				Fig 4f					Fig 4g
	MMI	MMI+T3-5d
	0.846445	0.314286
	1.10228	0.286464
	0.837943	0.549999
	0.891498	0.481976
	1.32183	0.603927
	Fig 4h	chip
	Fig 4i	Cyp8b1
		Floxed					LTRβKO
	PBS	0.797526	1.17681	0.923917	1.05348	1.04827	1.27268	1.14131	1.04962	1.38188	1.50035	1.15864
	T3	0.3428	0.791045	0.563481	0.28787	0.319235	1.66409	1.47852	1.23141	1.68828	1.22743	1.32071
	Fig 4i	Cyp8b1
		Floxed					LTRβKO
	PBS	0.895029	1.09389	1.01108	0.87839	1.12161	1.05374	1.12991	1.36477	1.20241	1.18224
	MB	0.317306	0.424588	0.388716	0.273762	0.332642	1.53544	1.26141	1.3548	1.49278	1.08253
	Fig 4j	GLP-1
		MMI					MMI+T3
	AAV-CT	7.35632	8.27459	7.70987	6.44199	8.86132	10.8118	11.5196	10.4208	9.30493	12.5413
	AAV-sh8B	12.9651	11.4136	13.7239	10.6548	12.6353	14.1672	13.5466	11.7292	12.192	11.9899
	Fig 4k	insulin
		MMI					MMI+T3
	AAV-CT	1.31665	2.11854	1.6552	1.4108	1.19918	3.42138	2.74499	3.83889	2.55112	3.07703
	AAV-sh8B	3.08765	3.66971	3.61088	3.96998	3.25599	4.07868	3.45098	3.7428	3.90217	3.87446
	Fig 4k	glucose
		MMI					MMI+T3
	AAV-CT	10.8	9	8.4	9.4	10.2	6.2	7.3	7.4	5.9	6.6
	AAV-sh8B	5	6.5	6.8	6.1	6.2	5.4	6.2	5.6	4.7	5.9
	Fig 4l	oGTT
	time	AAV-CT+MMI					AAV-CT+MMI+T3					AAV-Sh8B-MMI					AAV-sh8B-MMI+T3
	0min	7.2	10.7	6.7	7.8	8.4	6.6	4.7	4.4	4	5.4	4.4	5.6	4.8	3.9	4.8	3.6	4.4	4.8	5.5	3.9
	15min	16.8	20.8	16	14.7	17.1	13.6	14.3	12.1	17.6	16.2	16.8	14.5	13.8	12.7	15.7	13.8	13.5	17.2	15.3	12.7
	30min	15.1	18.4	14.3	16.9	15.6	15.4	11.3	10.4	13.2	14.3	13.9	12	10.3	14.2	11	14.5	12.1	13.7	12.9	10
	60min	12.2	14.4	10.6	11.7	13.5	12	8.5	7.9	9.6	9.9	10	8.6	7.1	11.2	8.3	9.8	8.9	10	7.4	6.5
	90min	10.5	12.2	9.4	8.7	11	9.1	7.9	7.4	8	7.7	7.2	6.6	6.8	7.8	6.6	6.8	7.1	7.6	6.9	5.8
	120min	7	8.3	8.8	8	7.5	7	5.2	4.9	5	4.6	4.1	5.4	5	4.5	5.3	5	4.1	5.3	5.5	4.8
	Fig 4l	AUC
	AAV-CT-MMI	AAV-CT-MMI+T3	AAV-sh8B-MMI	AAV-sh8B-MMI+T3
	0.96574	0.902347	0.79242	0.764095
	1.16604	0.724305	0.719585	0.707445
	0.906393	0.661586	0.65201	0.816024
	0.93809	0.805233	0.793769	0.723631
	1.02374	0.810629	0.705422	0.597383
	Fig 4m	gallbladder bile
		12α-OH					non-12α-OH
	MMI	45.0602	43.0905	39.5193	43.2038	40.6217	54.9398	56.9095	60.4807	56.7962	59.3783
	MMI+T3-5d	30.4384	27.4023	17.6296	30.8062	23.5273	69.5616	72.5977	82.3704	69.1938	76.4727
	Fig 4m	ileum
		12α-OH					non-12α-OH
	MMI	61.6745	49.6723	70.4598	45.7516	52.7345	38.3255	50.3277	29.5402	54.2484	47.2655
	MMI+T3-5d	18.0661	31.921	34.3011	23.1801	32.4027	81.9339	68.079	65.6989	76.8199	67.5973
	Fig 4m	liver
		12α-OH					non-12α-OH
	MMI	79.7328	78.3716	43.9903	77.489	78.2557	20.2672	21.6284	56.0097	22.511	21.7443
	MMI+T3-5d	63.5722	52.6179	35.8698	47.5616	46.1865	36.4278	47.3821	64.1302	52.4384	53.8135
	Fig 4m	serum
		12α-OH					non-12α-OH
	MMI	44.8002	24.4168	30.7501	30.9019	25.2315	55.1998	75.5832	69.2499	69.0981	74.7685
	MMI+T3-5d	19.3438	22.299	26.3422	17.585	23.9167	80.6562	77.701	73.6578	82.415	76.0833
	Fig 4m	urine
		12α-OH					non-12α-OH
	MMI	65.3472	57.776	28.143	50.5476	56.4219	34.6528	42.224	71.857	49.4524	43.5781
	MMI+T3-5d	29.2783	21.217	37.934	25.4634	32.6957	70.7217	78.783	62.066	74.5366	67.3043
	Fig 4n	ileum
		12α-OH					non-12α-OH
	Floxed+PBS	47.0316	51.1431	44.8911	47.1895	40.9645	52.9684	48.8569	55.1089	52.8105	59.0355
	LTRβKO+PBS	47.7555	50.8802	43.9966	51.6689	51.5205	52.2445	49.1198	56.0034	48.3311	48.4795
	Floxed+T3	23.5261	23.4871	33.672	27.7218	25.6571	76.4739	76.5129	66.328	72.2782	74.3429
	LTRβKO+T3	48.4576	46.9012	51.4912	55.3483	44.223	51.5424	53.0988	48.5088	44.6517	55.777

## Sheet: Fig 5
	Fig 5a	gallbladder
		MMI					MMI+T3-5d
	CA	2.78372	1.01087	6.13843	2.46921	1.48494	0.328185	0.286412	0.252404	0.186695	0.480357
	α-MCA	0.636313	0.143072	1.99648	0.760642	0.152146	0.302104	0.319315	0.704769	0.268098	0.660853
	β-MCA	0.793261	0.275162	2.94454	0.841382	0.405256	0.291262	0.176707	0.524433	0.236273	0.52688
	UDCA	0.000734	0.000323	0.000584	0.000585	0.0003	0.000305	0.000257	0.000785	0.000408	0.000707
	HDCA	0.000433	0.000269	0.001503	0.00029	0.000235	0.000265	0.000423	0.000357	0.00017	0.000324
	CDCA	0.001487	0.000372	0.005388	0.003171	0.000284	0.000162	0.000656	0.000582	0.000729	0.001217
	DCA	0.002804	0.000808	0.0029	0.002957	0.001219	0.003447	0.001709	0.001425	0.002293	0.002869
	TCA	41.7342	41.766	32.9845	40.2553	38.7395	28.5547	26.3097	16.4237	29.6569	21.8462
	T-αMCA	2.09384	1.09881	0.568786	0.761003	0.694242	0.686269	0.585572	0.832631	0.892202	0.801322
	T-βMCA	47.8331	52.0837	51.1614	50.1179	54.9286	60.907	61.7443	72.3129	58.5906	67.2126
	TUDCA	1.57619	1.30826	1.65715	1.61259	1.00805	1.10556	1.61692	1.73396	1.74863	1.70876
	THDCA	0.543696	0.907223	0.443511	0.407082	1.01103	1.58419	3.08163	1.58207	1.90297	1.70737
	TCDCA	1.45488	1.0883	1.69559	2.28438	1.1745	4.67661	5.06208	4.66395	5.54713	3.83691
	TDCA	0.490333	0.24234	0.357539	0.43492	0.31187	1.4904	0.751292	0.904048	0.919867	1.12914
	TLCA	0.004	0.00232	0.003916	0.004601	0.002698	0.00277	0.004417	0.006016	0.002881	0.006789
	GCA	0.048928	0.070426	0.035816	0.041235	0.084039	0.06069	0.052676	0.046798	0.039873	0.066643
	GUDCA	0.000774	0.000777	0.000463	0.000852	0.000482	0.00049	0.000577	0.001366	0.000412	0.001665
	GCDCA	0.001137	0.000895	0.00138	0.001723	0.00058	0.004526	0.004786	0.006563	0.003218	0.007239
	GDCA	0.000176	0.000108	0.000157	0.000241	5.92e-05	0.001023	0.000604	0.001241	0.000616	0.002114
	Fig 5b	ileum
		MMI					MMI+T3-5d
	CA	49.7469	45.4545	52.672	43.5926	51.718	15.1056	16.5651	14.7376	16.5141	17.0535
	α-MCA	13.8715	24.9661	5.54553	23.435	27.7845	17.3929	9.67613	6.49664	17.4355	11.212
	β-MCA	10.719	13.6247	5.49686	16.9407	17.07	35.6053	17.7552	12.1329	21.0944	14.1563
	UDCA	0.390056	0.232324	0.352974	0.170584	0.351579	0.364925	0.272581	0.39288	0.399771	0.256108
	HDCA	0.394343	0.25885	0.309957	0.47415	0.294369	0.717582	0.325814	0.22893	0.528299	0.274905
	CDCA	0.678114	0.374195	1.04572	0.502808	0.445232	1.74736	0.806532	0.380538	0.938577	0.512765
	DCA	1.2307	0.592749	1.08853	0.368881	0.508446	0.994572	0.96608	0.958003	0.27081	1.66451
	TCA	10.3671	3.51834	16.2998	1.71786	0.440635	1.73032	13.9913	18.0577	6.21517	13.1677
	T-αMCA	1.18268	0.792399	2.36357	1.37474	0.154812	0.300834	0.234207	0.321309	1.44457	0.760358
	T-βMCA	9.42254	9.56096	11.9126	10.9869	1.07182	24.6082	36.1657	42.5053	33.6155	37.1518
	TUDCA	0.33707	0.144437	0.581324	0.222676	0.0333587	0.305799	0.563658	0.634246	0.408751	0.496365
	THDCA	0.535854	0.115757	0.862915	0.0709302	0.0286117	0.955768	0.56309	0.706054	0.142099	0.801507
	TCDCA	0.794337	0.257934	0.83675	0.0699586	0.0311901	0.136329	1.71619	1.98188	0.936193	1.97521
	TDCA	0.259512	0.057881	0.445707	0.038306	0.03713	0.00733806	0.344066	0.418163	0.0282674	0.417132
	GCA	0.070315	0.0488554	0.185755	0.0338624	0.0302289	0.02732	0.0544925	0.0478296	0.0279535	0.0998493
	Fig 5c	feces
		MMI					MMI+T3-5d
	CA	17.6262	12.7642	18.3164	20.4748	13.2403	16.3872	19.1385	5.10875	13.9177	4.80114
	α-MCA	24.247	19.3716	22.524	25.197	31.0973	26.4459	23.8171	45.2917	31.474	41.5129
	β-MCA	13.6058	24.0558	14.1333	13.5083	34.1193	17.7642	18.2009	17.3048	15.16	15.5928
	DHCA	24.6395	0.784934	30.3315	0	0	0.705072	1.20322	0	0	0
	UDCA	0.539558	0.174221	0.396447	0.281948	0.247783	0.381078	0.256438	0.254845	0.229709	0.411415
	HDCA	1.1298	2.40535	0.888345	1.62143	1.88909	2.16462	2.4132	1.92246	1.55377	1.89802
	CDCA	0.125323	0.219804	0.162088	0.209589	0.0907575	1.68579	1.61467	1.14392	1.68833	0.807362
	DCA	14.7671	33.6547	9.95992	35.5428	15.5432	28.0056	27.1555	19.0252	29.3275	29.2571
	LCA	1.43477	4.26007	1.19942	1.80984	2.34313	3.32215	1.52495	6.04492	3.6438	2.22149
	TCA	0.620965	0.946931	0.557039	0.410088	0.33062	0.232919	0.684806	0.586568	0.208962	0.134894
	T-βMCA	0.86619	1.21758	1.19168	0.812929	0.786908	2.67096	2.81856	2.62948	2.50884	3.13168
	TUDCA	0.0670519	0.0498268	0.059013	0.0291827	0.0594441	0.0284657	0.068911	0.0799098	0.0450416	0.0323024
	THDCA	0.0135034	0.010878	0.0117932	0.00985828	0.00435434	0.01539	0.0179141	0.0308327	0.00953131	0.020231
	TCDCA	0.229822	0.0245636	0.197343	0.0390814	0.172397	0.0918949	0.901327	0.473947	0.161964	0.0575184
	TDCA	0.0243023	0.0215935	0.0254901	0.023683	0.0405279	0.05607	0.087541	0.0611736	0.0441108	0.087763
	GCA	0.0440077	0.0296944	0.0303845	0.0196172	0.0219089	0.0208126	0.0735679	0.0241174	0.0118428	0.0139676
	GUDCA	0.00496545	0.00254804	0.00443029	0.00249399	0.00303634	0.00469483	0.00570133	0.00318436	0.00357873	0.0107344
	GCDCA	0.00645956	0	0.00364592	0.00275935	0.00455904	0.00775399	0.00795068	0.00712445	0.00254988	0.00251564
	GDCA	0.00769903	0.0057865	0.00784252	0.00453166	0.00536605	0.00937459	0.00924811	0.0070628	0.00879146	0.00612531
	Fig 5d	ileum
		Floxed+PBS					LTRβKO+PBS					Floxed+T3					LTRβKO+T3
	CA	36.5938	40.7997	32.9763	30.37	32.0196	37.4252	31.9676	31.6297	38.6476	37.3695	15.1286	10.7973	21.454	20.1677	18.9402	40.997	34.2369	40.7834	34.9609	33.4688
	α-MCA	13.0742	10.7025	12.3129	4.84783	12.9643	15.9183	14.0688	7.75024	8.73851	10.1729	21.1434	17.6539	7.50819	18.9813	12.6872	8.91203	13.599	13.3618	11.1994	6.36454
	β-MCA	19.041	17.2022	12.8434	14.1743	20.2378	21.6754	6.48342	14.0329	13.6774	15.2978	21.1974	19.591	13.7042	21.2268	21.5322	24.273	22.5915	15.7468	7.76945	21.7899
	UDCA	0.416651	0.354496	0.271065	0.420731	0.307742	0.28864	0.313446	0.438293	0.345107	0.261745	0.256362	0.541845	0.435112	0.433456	0.346479	0.385685	0.212705	0.258197	0.417404	0.314064
	HDCA	0.380232	0.290426	0.378114	0.32155	0.318278	0.240819	0.47378	0.337387	0.252861	0.259198	0.259236	0.584675	0.42862	0.217015	0.306711	0.232951	0.348988	0.200864	0.2888	0.113729
	CDCA	0.795687	0.958589	0.671661	1.15068	0.727451	0.699231	0.901634	0.943519	0.759219	1.10201	1.05333	1.11656	0.774849	1.08356	1.00016	0.815371	0.58209	0.646858	0.828146	0.894057
	DCA	0.844995	1.19966	0.970008	1.26161	0.894385	0.963626	1.0503	1.20226	1.42099	1.18743	1.23798	0.912257	0.846965	1.06869	0.938217	1.17193	0.757623	1.00281	1.17721	1.34931
	TCA	9.13866	8.58302	10.3723	15.0847	7.53545	8.66837	17.4626	10.6975	11.1825	12.4902	6.80942	11.4329	10.8055	6.03029	5.35926	5.56851	11.5375	9.27588	18.735	8.99029
	T-αMCA	1.02407	0.737696	1.92077	1.34867	1.85814	0.654211	0.930575	1.85276	1.24476	1.81011	0.91898	1.77745	1.36107	0.906868	2.09563	1.01365	1.28756	0.82572	0.706173	1.47349
	T-βMCA	16.4944	16.8199	24.3452	28.7185	20.6464	10.9695	24.1943	28.6666	21.9058	18.0427	29.403	32.6055	39.0672	27.2376	33.9783	14.348	12.3922	16.231	21.0783	23.2796
	TUDCA	0.465748	0.414536	0.616899	0.521741	0.495189	0.43014	0.373591	0.536589	0.45796	0.524697	0.73484	0.670776	0.810936	0.504242	0.567828	0.466017	0.633125	0.375062	0.553565	0.383423
	THDCA	0.623386	0.754907	0.834194	0.665523	0.76911	0.905306	0.591875	0.738193	0.464288	0.532492	0.783183	0.861248	1.03755	0.739753	0.97629	0.569005	0.725111	0.691256	0.498973	0.646051
	TCDCA	0.653018	0.621663	0.914712	0.64104	0.711169	0.462907	0.788399	0.706923	0.485191	0.475858	0.724089	1.10993	1.20023	0.947584	0.852167	0.526703	0.726492	0.17123	1.31155	0.518086
	TDCA	0.383202	0.485295	0.472935	0.406764	0.43624	0.627967	0.290147	0.407706	0.366101	0.41389	0.316256	0.293911	0.507699	0.41838	0.375146	0.652009	0.318688	0.355415	0.411262	0.348124
	GCA	0.070938	0.075401	0.099462	0.066414	0.078832	0.070343	0.109593	0.059362	0.051707	0.059508	0.033866	0.050703	0.057824	0.036785	0.044219	0.06819	0.050498	0.073704	0.063927	0.066469
	Fig 5e	gallbladder
	MMI	MMI+T3-5d
	52.0487	64.2841
	55.3993	67.0297
	53.8334	76.4641
	52.9003	63.1354
	57.6429	71.4328
	Fig 5f	ileum
	MMI	MMI+T3-5d
	12.2625	26.4348
	11.1047	38.125
	16.6577	44.6568
	13.3	36.1983
	1.93455	39.741
	Fig 5g	feces
	MMI	MMI+T3-5d
	2.62107	5.2652
	3.8604	5.58073
	2.55171	4.92071
	2.75784	4.35047
	2.99061	5.50438
	Fig 5h	ileum
		Floxed					LTRβKO
	PBS	19.4045	19.372	28.3662	31.9967	24.3948	13.4886	26.8776	32.5698	24.6708	21.4309
	T3	32.3556	37.0415	43.1405	30.0389	38.2712	17.0153	15.5997	18.5821	23.5432	26.2103

## Sheet: Fig 6
	Fig 6a	Gcg expression
	MMI	MMI+TβMCA
	1.18169	1.31399
	0.689241	1.73286
	0.910772	1.61628
	1.07867	2.13644
	1.13963	1.2499
		1.58883
	Fig 6b	GLP-1
	MMI	MMI+TβMCA
	8.62766	9.4999
	8.59366	9.16874
	8.7622	9.15692
	9.04604	8.65871
	8.92334	9.18944
		9.8207
	Fig 6b	insulin
	MMI	MMI+TβMCA
	1.80264	2.17071
	1.65722	3.06951
	1.38855	1.86412
	1.95047	2.29075
	2.27056	3.04204
		2.27945
	Fig 6b	glucose
	MMI	MMI+TβMCA
	9.9	8.4
	8.8	7.4
	9.5	8.1
	8.7	8.6
	9.1	8.3
		9.2
	Fig 6c	oGTT
	time	MMI					MMI+TβMCA
	0min	8.5	8.3	9.8	9.1	10.3	7.9	6.8	6.9	7.5	5.7
	15min	16.7	16.9	15.7	18.3	17.4	16.6	15.3	14.9	16.1	13.1
	30min	14.3	14.6	13	15.2	13.5	13.8	12.6	12.5	13.4	11.9
	60min	11.8	13.2	9.9	12.3	12	10.1	9.1	10.7	12.3	9.7
	90min	9.4	11.3	8.7	10.1	10.3	9.1	8.4	9.4	9.8	7.6
	120min	8.9	10.2	7.9	9.1	8.3	6.8	6.1	5.8	7.2	5.2
	Fig 6c	AUC
	MMI	MMI+TβMCA
	0.983905	0.907628
	1.07208	0.826452
	0.894332	0.872638
	1.04479	0.958712
	1.0049	0.772568
	Fig 6d	GLP-1
	MMI	MMI+T3-5d	MMI+T3-5d+CA
	10.0793	11.1188	10.4091
	9.56832	11.9718	11.0323
	9.79677	15.1783	10.4179
	11.0327	12.6694	9.76162
	10.1834	13.7616	11.4717
	Fig 6d	insulin
	MMI	MMI+T3-5d	MMI+T3-5d+CA
	1.92386	6.13561	2.12949
	1.44676	4.44064	3.95377
	2.22649	8.94711	3.20697
	1.87931	3.69019	3.83663
	1.92874	4.55903	2.51998
	Fig 6d	glucose
	MMI	MMI+T3-5d	MMI+T3-5d+CA
	10.8	6.7	9.4
	9.2	6.4	8.9
	9.5	7.1	8.6
	8.7	7.9	8.1
	10.3	7.8	7.8
	Fig 6e	STC-1 GLP-1
	CT	TβMCA
	612.751	679.872
	577	639.348
	604.699	709.288
	Fig 6e	NCI-H716 GLP-1
	CT	TβMCA
	524.303	761.936
	555.648	668.745
	603.376	675.027
	Fig 6e	Organoids GLP-1
	CT	TβMCA
	0.150457	0.307888
	0.190659	0.399831
	0.265751	0.432486
	0.282001	0.392111
	Fig 6h	NCI-H716 GLP-1
	CT	CDCA	CDCA+TβMCA	CDCA+UDCA	CDCA+HDCA
	561.926	640.08	725.249	784.221	914.229
	553.316	638.191	781.141	802.692	831.114
	609.202	679.276	833.946	709.692	773.677

## Sheet: Fig 7
	Fig 7a	Gcg expression
		MMI					MMI+T3
	Floxed	1.20791	0.980623	0.863364	1.0855	0.86261	2.22243	2.82068	1.87237	2.41428	2.32219
	IFXRKO	2.11671	2.31765	1.57174	1.30374	1.62606	2.8811	1.9882	2.45798	2.16434	1.51607
	Fig 7b	GLP-1
		MMI						MMI+T3
	Floxed	7.31555	6.70257	8.4908	6.11267	7.46819	8.29019	11.3483	13.1034	12.5432	9.86005	10.1827	11.4103
	IFXRKO	8.99668	11.5052	12.8029	10.0366	9.12791	10.4537	9.52567	10.4996	12.5339	12.0014	11.6722	10.633
	Fig 7b	insulin
		MMI						MMI+T3
	Floxed	1.52458	1.25081	1.12312	1.38434	1.06164	1.41953	4.55109	2.93597	3.41675	3.66082	2.41222	2.13799
	IFXRKO	2.98709	1.73338	3.08752	3.83159	2.34036	2.25109	2.47199	3.07642	2.94203	2.48693	3.68925	2.57707
	Fig 7b	glucose
		MMI						MMI+T3
	Floxed	10.5	9.6	8.8	8.2	11.2	9.7	7.4	6.8	6.2	5.7	7.7	5.9
	IFXRKO	7.6	7.3	8.1	7.8	6.9	6.4	6.8	7.9	5.3	6.6	7.7	6
	Fig 7c	oGTT
		Floxed+MMI						Floxed+MMI+T3						IFXRKO+MMI						IFXRKO+MMI+T3
	0min	9.9	8.6	10.2	8	7.5	8.5	5.3	3.7	4.2	4.9	5.7	6.2	3.3	4	5.4	3.9	4.8	5.2	4.1	5.3	4.4	3.9	6.6	4.2
	15min	18.2	13.8	17	18.9	15.5	19.7	16	17.6	13.9	15.3	16.1	14.8	19.6	14.3	12.9	17	14.6	11.5	14.5	15.7	17.9	16.4	15.1	14.8
	30min	16	17.5	15.1	14.9	18.5	13.2	14.7	13.6	16.8	13	12.9	12.2	17.3	10.4	14.8	12.2	11.5	15.6	16	13.6	12.1	12.8	11.8	10.9
	60min	14.1	11.5	11.5	11.3	15.3	9.5	12.9	10.4	11.2	9	8.4	9.3	12.4	7.7	12.6	10.5	9	8	11.8	9.9	10.5	9.3	10.3	9
	90min	12	10.2	9.8	9.3	13.2	8.7	7.5	8.6	8.4	6.6	5.2	7	8.4	5.5	8.2	6.3	6.8	6.1	7.8	6.2	8	6.7	7.3	6.1
	120min	8	8.5	7.4	8	9.8	6.8	6.2	5.9	5.5	4.8	5	4.7	5.6	4.7	6.3	3.8	5.1	4.2	5.4	3.4	4.2	5.1	4.4	4.1
	Fig 7c	AUC
	Floxed+MMI	Floxed+MMI+T3	IFXRKO+MMI	IFXRKO+MMI+T3
	1.08503	0.954285	0.886892	0.860609
	0.973155	0.636864	0.846456	0.751432
	0.957655	0.866674	0.868696	0.803325
	0.954959	0.754802	0.740649	0.754802
	1.1504	0.717062	0.713018	0.765585
	0.878804	0.706953	0.743345	0.682691
	Fig 7d	Gcg expression
		MMI					MMI+MB
	Floxed	0.714523	0.930676	1.32384	1.16554	0.865419	1.20028	1.80791	1.5277	2.25928	2.13496
	IFXRKO	1.85756	2.12883	1.32185	1.76005	2.09518	1.88948	1.98407	1.51827	2.29186	2.0467
	Fig 7d	GLP-1
		MMI						MMI+MB
	Floxed	7.30438	6.85573	8.18349	8.65434	7.61071	9.02956	13.1124	11.6575	12.8786	10.1015	9.50624	9.71682
	IFXRKO	10.191	9.26365	13.0734	11.5192	10.4481	14.1758	10.3554	12.9476	11.2819	11.7488	12.7443	13.1466
	Fig 7e	insulin
		MMI						MMI+MB
	Floxed	1.212	1.66337	1.76979	1.84968	1.19086	1.7955	2.43474	3.34225	1.9828	1.9501	2.12361	2.5116
	IFXRKO	2.07226	2.97259	2.2718	2.7331	1.88995	3.54683	2.38671	2.61241	1.92824	3.34111	1.80096	2.86573
	Fig 7e	glucose
		MMI						MMI+MB
	Floxed	10.4	9.7	8.6	11.6	9.8	9.4	6.2	8	7.3	8.7	6.8	7.5
	IFXRKO	6	8.3	6.7	7.7	8.3	7.5	7.3	8.1	6.5	8.4	7.4	6.1
	Fig 7f	oGTT
		Floxed+MMI						Floxed+MMI+MB						IFXRKO+MMI						IFXRKO+MMI+MB
	0min	8.3	10	9	7.2	6.4	10.4	5.5	6.1	4.6	5.6	4.9	3.8	5.9	5.2	5.3	5.5	6	4.9	4.6	5.8	6	4.3	6.4	3.7
	15min	18.4	14.9	17.8	16.7	20.5	18.5	19.1	18.2	14.2	12.1	13.3	15.2	17.1	12.6	20.6	15.5	15.9	19	12.9	19.2	15.6	16.7	13.4	13.6
	30min	19.6	17.9	15	14.3	15	16.5	13.4	14.3	15	14.9	10.7	13.7	13	17.4	15.9	13.4	12.5	16.4	15.1	17.2	14.3	12.2	11.8	10.2
	60min	14	15.5	10.6	11.3	13.2	9	11.5	7.5	9.2	11.9	8.1	10.2	9.8	12.8	10.9	9.5	9.1	8.7	9.3	12.6	10.7	8.4	7.2	9.8
	90min	11.3	10.9	8.9	9	10	8.4	8.5	6.9	6.1	7.7	5.5	7.9	7.8	11	8.5	5.7	7.3	6.7	7.4	6.6	8	6	5.5	8.1
	120min	10.5	8.5	7.4	8	8.6	8.2	6.2	5.3	5.5	4.3	5	4.7	5.7	6.3	5.3	3.9	5.4	4.4	4.7	4.9	6.2	5.1	3.8	6.4
	Fig 7f	AUC
	Floxed+MMI	Floxed+MMI+MB	IFXRKO+MMI	IFXRKO+MMI+MB
	1.12845	0.81316	0.894678	0.767348
	1.09072	0.931058	0.776106	0.921626
	0.923647	0.921626	0.757242	0.845497
	0.910173	0.734336	0.815854	0.718168
	1.02268	0.847519	0.648776	0.641702
	0.924321	0.762632	0.80777	0.737031
	Fig 7g	GLP-1
	MMI	MMI+T3-5d	MMI+T3-5d+FEX
	8.89545	12.2199	9.25301
	9.16415	10.5734	9.92714
	9.35822	11.6732	9.18944
	9.43286	13.7374	10.245
	8.60435	9.90458	9.27519
		10.3642
	Fig 7g	insulin
	MMI	MMI+T3-5d	MMI+T3-5d+FEX
	1.82602	2.47796	1.67818
	1.65342	4.46033	2.32863
	1.38274	3.4929	2.83924
	1.68771	3.3197	1.7095
	1.94927	3.89356	2.26959
		2.97313
	Fig 7g	glucose
	MMI	MMI+T3-5d	MMI+T3-5d+FEX
	9.4	6.9	8.6
	9.9	7.4	7.4
	11.1	7.3	8.4
	8.6	5.3	7.9
	9.1	7	9.9
	Fig 7g	BW
	MMI	MMI+T3-5d	MMI+T3-5d+FEX
	23.35	23.94	22.99
	22.76	22.33	22.84
	23.28	23.09	22.42
	22.86	22.43	23.79
	23.29	23.15	24.91
		22.52

## Sheet: Fig8
	Fig 8a
	No.	FT3	GLP-1
	1	4.1	7.95268
	2	3.6	7.64765
	3	5.2	9.58634
	4	4.5	7.86358
	5	5.6	9.01177
	6	5.6	9.45921
	7	4	8.63653
	8	3.6	8.52713
	9	4.6	8.55522
	10	4.7	9.87688
	11	3.5	9.2604
	12	5	8.56114
	13	4.9	8.54783
	14	4.4	8.62323
	15	4.1	8.94551
	16	5	8.91299
	17	4	8.4133
	18	3.7	8.39198
	19	5.9	9.13748
	20	4.9	8.53157
	21	4.6	8.3793
	22	4.3	8.51531
	23	5.1	8.8142
	24	5.2	9.00908
	25	4.7	9.73172
	26	4.9	8.52404
	27	5.6	8.96499
	28	4.6	8.46456
	29	4	7.90618
	30	6.3	9.22255
	Fig 8b
	No.	FT3	insulin
	1	4.1	3.64166
	2	3.6	5.23822
	3	5.2	5.4943
	4	4.5	4.58676
	5	5.6	4.05211
	6	5.6	7.94983
	7	4	4.58676
	8	3.6	2.78979
	9	4.6	4.8494
	10	4.7	5.87417
	11	3.5	4.05211
	12	5	6.1248
	13	4.9	4.45432
	14	4.4	9.00803
	15	4.1	3.64166
	16	5	10.159
	17	4	3.91627
	18	3.7	6.1248
	19	5.9	5.4943
	20	4.9	4.32109
	21	4.6	5.87417
	22	4.3	6.49715
	23	5.1	6.1248
	24	5.2	11.2886
	25	4.7	4.45432
	26	4.9	4.58676
	27	5.6	13.7147
	28	4.6	4.8494
	29	4	6.49715
	30	6.3	6.62036
	Fig 8c
	No.	FT3	12α-OH/non-12α-OH BAs
	1	3.9	2.64122
	2	5.3	1.03627
	3	4.9	1.27133
	4	5.2	1.34909
	5	3.6	1.63016
	6	4.4	1.70096
	7	5.2	1.08685
	8	3.8	3.83033
	9	4	0.896196
	10	3.5	2.72537
	11	5.1	0.410679
	12	4.4	0.720136
	13	4.1	2.31337
	14	4.9	1.18658
	15	4.6	1.59458
	16	4.9	1.91369
	17	5.1	0.861193
	18	5.5	1.36845
	19	4.5	1.67163
	Fig 8d
	No.	FT3	(T)HDCA
	1	3.9	1.84902
	2	5.3	5.77185
	3	4.9	3.11038
	4	5.2	3.00614
	5	3.6	2.65269
	6	4.4	0.470108
	7	5.2	3.85331
	8	3.8	0.433718
	9	4	4.27809
	10	3.5	1.41464
	11	5.1	3.14325
	12	4.4	5.00258
	13	4.1	3.86714
	14	4.9	3.80441
	15	4.6	1.69796
	16	4.9	3.85348
	17	5.1	2.4841
	18	5.5	4.34732
	19	4.5	1.98609
	Fig 8e
	No.	FT3	(T/G)UDCA
	1	3.9	2.65832
	2	5.3	7.02383
	3	4.9	0.568215
	4	5.2	18.522
	5	3.6	0.524117
	6	4.4	7.812
	7	5.2	6.22598
	8	3.8	3.45046
	9	4	0.068795
	10	3.5	0.024326
	11	5.1	1.89914
	12	4.4	0.369871
	13	4.1	3.35972
	14	4.9	1.00962
	15	4.6	9.92403
	16	4.9	2.27977
	17	5.1	5.48881
	18	5.5	7.08359
	19	4.5	7.43543
	Fig 8f
	No.	FT3	(T/G)UDCA+(T)HDCA
	1	3.9	4.50734
	2	5.3	12.7957
	3	4.9	3.6786
	4	5.2	21.5282
	5	3.6	3.17681
	6	4.4	8.28211
	7	5.2	10.0793
	8	3.8	3.88418
	9	4	4.34688
	10	3.5	1.43896
	11	5.1	5.04239
	12	4.4	5.37245
	13	4.1	7.22686
	14	4.9	4.81402
	15	4.6	11.622
	16	4.9	6.13324
	17	5.1	7.97291
	18	5.5	11.4309
	19	4.5	9.42152

## Sheet: Fig S1
	Fig S1a	serum TT3
	CT	MMI	MMI+T3-4h	MMI+T3-5d
	2.61049	0.890052	11.1116	1.75543
	2.4212	0.779191	13.2349	2.1444
	1.48132	0.256386	9.59114	1.03867
	2.18136	0.919075	7.04173	2.28775
	1.4897	0.816101	10.7277	1.74967
	Fig S1b	glucose
	MMI	MMI+T3-4h
	9.8	9.8
	8.3	8.9
	9.2	8.2
	8.6	8.4
	9.2	8.1
	Fig S1c	iGTT
		MMI					MMI+T3-4h
	0min	9.2	7.7	8.4	7.8	8.1	7.8	12.2	8.8	8.9	7.1
	15min	19.7	20.6	28.6	23.9	27.4	28.1	21.5	21.3	28	24.5
	30min	16.3	19.3	16.4	20.1	18.4	16.8	14.2	17.2	14.9	19.2
	60min	13.8	13.5	9.9	17.8	16	8.9	11.6	14.3	12.7	13.4
	90min	10.6	9.7	8.7	11.2	7.3	7.9	10.8	11	9.5	7.6
	120min	8.7	9.5	7.6	9.3	6.1	8.2	8.5	10	10.4	8.6
	Fig S1c	AUC
	MMI	MMI+T3-4h
	0.957702	0.892213
	0.98534	0.921053
	0.921053	1.01057
	1.12894	0.987743
	1.00697	0.968517
	Fig S1d	oGTT
	time	MMI					MMI+T3-4h
	0min	7.9	8.6	10.4	8	8.6	8.3	8.1	7.5	10.3	10.3
	15min	18.4	17.3	21	18.3	16.8	18.7	17.3	19.7	18.3	17.2
	30min	16.1	15.9	17.8	15.7	13	14.9	16.6	16	14.2	12.5
	60min	11.6	11.3	10.8	9.6	9.7	11.2	10.8	9.8	11.8	11
	90min	10.3	8.7	9.6	8.9	9	9.3	9.5	8.8	9.4	10.4
	120min	9.5	8.6	8.7	8.4	8.1	9.9	10.2	7.8	8.6	8.2
	Fig S1d	AUC
	MMI	MMI+T3-4h
	1.05348	1.01478
	0.992963	1.02463
	1.08093	0.976073
	0.963406	1.01056
	0.909219	0.972555
	Fig S1e	oGTT-GLP-1
	time	MMI										MMI+T3-5d
	0min	7.64827	6.03756	3.82466	5.27006	6.11918	4.81737	3.31927	10.6575	7.51055	4.76842	7.51295	11.8901	9.45088	7.95932	10.135	8.09758	7.39146	5.13483	8.04259	12.04
	15min	15.307	11.807	9.97479	12.0679	10.2285	14.2154	8.5282	17.4162	13.7754	12.8309	18.3678	30.7774	19.022	16.9629	24.4854	16.7032	18.3492	13.6418	15.0463	21.5011
	30min	13.9285	10.9412	8.07146	9.84761	9.5536	11.8101	7.23762	13.6463	12.0505	10.607	15.4079	25.33	17.9203	13.0867	21.1701	13.2655	15.1153	12.8743	14.958	20.3953
	60min	11.8255	9.27913	7.31536	5.92821	7.90616	6.74344	5.83089	10.9758	11.7788	8.93791	14.0002	20.9641	12.5667	11.7074	14.2193	12.3957	13.5205	8.75084	12.0067	13.683
	Fig S1e	oGTT-GLP-1-AUC
	MMI	MMI+T3-5d
	1.2827	1.46545
	1.00247	2.36681
	0.774534	1.56342
	0.875804	1.29342
	0.878938	1.86871
	1.01633	1.31239
	0.664852	1.44087
	1.34075	1.09533
	1.17236	1.32393
	0.991259	1.77635
	Fig S1f	oGTT-insulin
		MMI										MMI+T3-5d
	0min	0.442704	0.330243	0.423513	0.297233	0.367302	0.556482	0.615685	0.443235	0.61394	0.791772	0.66913	0.484124	0.559559	0.44126	0.495356	1.02937	0.931518	0.587785	0.846942	0.789407
	15min	0.851502	1.35647	0.709707	0.670073	1.0136	0.743757	0.915815	1.54949	1.26993	1.4639	2.3332	1.03814	1.60898	2.21997	1.29897	1.82263	2.16742	2.60075	1.78652	1.28634
	30min	0.831348	0.868815	0.912237	0.515208	0.816023	0.618366	0.622273	0.505273	0.848254	1.06615	1.74006	1.44778	0.858593	1.60973	0.917841	1.17963	1.64208	2.10801	0.99156	0.841015
	60min	0.696326	0.585997	0.669294	0.372098	0.499464	0.607249	0.821463	0.448151	0.775576	1.0267	1.35146	0.926865	0.724054	1.34233	0.689842	0.852309	1.33177	1.85542	0.80169	0.782418
	Fig S1f	oGTT-insulin-AUC
	MMI	MMI+T3-5d
	0.976262	2.14588
	1.10401	1.41735
	0.95792	1.26262
	0.63552	2.00604
	0.945404	1.16962
	0.827579	1.60531
	0.964178	2.08071
	0.963746	2.5615
	1.17328	1.45641
	1.45209	1.20565
	Fig S1i	female glucose
	MMI	MMI+T3-5d
	9.5	6.1
	10.3	7.3
	9.4	7.2
	8.4	6.7
	9.2	6.5
	9.9	5.9
	Fig S1i	female oGTT
	time	MMI						MMI+T3-5d
	0min	8.2	6.6	6.4	10.8	8.1	9.2	5.9	6.4	4.8	5.3	6.1	4.3
	15min	18.3	19.4	13.9	15.5	16	19.9	19	16.4	13.3	18.5	15.9	17.3
	30min	19.9	16.6	18.1	14.2	17.7	15.8	18.1	13.3	15.4	14	13	14.9
	60min	15.2	13.5	14.9	11	16.5	12.7	13.1	9.2	12.2	11	8.9	11
	90min	10.4	12.6	11.4	10.2	13.3	10.1	9.4	8.5	10.2	8.6	7.3	6.9
	120min	8.1	9.9	9.2	8	10.7	8.7	7.3	6	6.7	5.3	6.8	5.5
	Fig S1i	AUC
	MMI	MMI+T3-5d
	1.04661	0.951517
	1.02971	0.759462
	0.995308	0.84767
	0.86894	0.813262
	1.09728	0.728808
	0.962152	0.780106
	Fig S1i	female insulin
	MMI	MMI+T3-5d
	1.45914	3.14363
	1.20161	3.43494
	1.39159	2.49713
	1.51824	1.93141
	0.897637	2.65813
	1.22694	1.97419
	Fig S1i	female GLP-1
	MMI	MMI+T3-5d
	7.32771	12.6356
	8.40635	11.6868
	9.18526	9.69837
	7.4484	10.9542
	8.31467	10.2885
	6.93835	9.94988
	Fig S1j	glucose
	MMI	MMI+T4
	10.3	6.6
	8.6	8
	10.4	5.8
	9.1	6.3
	11	7.4
	Fig S1j	oGTT
	time	MMI					MMI+T4
	0min	8.7	9	7.6	8.8	10.5	4.9	5.8	4.4	5.2	3.7
	15min	19	17.5	20.8	15.6	19.2	19.4	18	16.9	14.3	10.4
	30min	17.2	15.2	18.4	17.6	13.3	14.8	16.4	13.1	12	18
	60min	14.5	13.5	15.4	13.7	10.2	10.6	12.6	11	9.3	9.7
	90min	10.2	11.3	10.1	11.9	9.4	7.9	7.4	8.2	7.1	6.4
	120min	8.5	9.3	8	7.6	7.1	6.3	6	3.8	5.9	3.4
	Fig S1j	AUC
	MMI	MMI+T4
	1.0336	0.837703
	1.00142	0.87799
	1.0735	0.776314
	1.01557	0.705973
	0.875917	0.718123
	Fig S1j	insulin
	MMI	MMI+T4
	1.58465	4.09395
	1.71843	2.76507
	1.51129	3.01438
	2.008	3.31758
	1.28372	3.64756
	Fig S1j	GLP-1
	MMI	MMI+T4
	7.07791	10.7251
	8.53585	9.82487
	8.37376	10.214
	7.79528	11.5282
	6.42955	13.4488
	Fig S1k	glucose
	CT	MMI
	8.5	8.8
	7.5	9.8
	7.9	9.4
	7.2	10.1
	8.2	9.9
	8.6	8.7
	9.4	9.2
	8.9	11.2
	8.1	9.9
	8.6	10.8
	Fig S1l	iGTT
	time	CT									MMI
	0min	4.8	3.3	5.6	5.3	3.2	6.1	4.5	5.5	5.9	9.2	6.7	8.4	7.8	8.1	7.8	12.2	8.8	8.9
	15min	16.2	17	20.9	18.6	20.3	19.7	22	21.8	19	29.8	20.1	30.6	23.5	28.4	22.8	31.2	27.2	24.9
	30min	17	17.4	19.8	17.8	19.2	19.4	20.1	20.4	17.6	20.3	18.6	28.3	21.9	22.9	18.2	21.4	24.6	22
	60min	8	8.8	12	12	13.4	10.1	13.7	9.3	10.6	18.8	16.5	22.9	20.1	21.7	16.4	19.6	14.3	15.7
	90min	5.9	6.2	7.7	7.6	8.6	9.3	10.7	10.3	6.6	10.6	13.7	15.7	14.2	12.3	13.4	12.8	11	9.5
	120min	5.6	5.9	7.1	6.4	6	7.8	6.7	5.8	6.2	8.7	9.2	7.6	9.3	10.1	8.2	8.5	10	9.4
	Fig S1l	AUC
	CT	MMI
	0.82107	1.4014
	0.854252	1.28067
	1.05828	1.71627
	0.990508	1.46282
	1.06676	1.53483
	1.04275	1.28985
	1.16418	1.51153
	1.0604	1.36751
	0.941793	1.29338
	Fig S1l	oGTT
	time	CT										MMI
	0min	4.4	3.5	5.3	3.8	4.6	3.8	6.3	5	4.6	3.6	6.9	8.8	8	6.9	7.3	9.9	7.5	8.8	7.8	10.1
	15min	16.8	17.2	15.4	17.6	16	18.7	14.3	19.8	17.5	18.2	18.8	20.1	22.9	19.6	15.4	18.6	17	18.9	17.3	20.8
	30min	15.4	14.1	17.8	16.6	13.4	15.7	14.9	15.7	14.1	13.8	19.6	18.8	19.1	18.7	13.5	13.7	14.5	16.2	16.8	15.2
	60min	10.3	11.1	9.4	10.4	10.6	9.9	12.5	9.7	12.2	10.9	15.6	9.6	11.6	13.2	12.6	13.1	10.5	14.7	14.3	9.2
	90min	8.8	8.7	6.3	8.1	9	8.3	7.9	8.5	9.8	7.7	11.5	9.2	8.7	9.9	11.2	10.3	9.4	12.7	12.1	9.1
	120min	6	6.7	5.5	6.8	7.8	5.2	6.3	6.1	7.6	6.9	7.1	8.9	7.9	8.4	10.8	9.4	9.2	9	7.8	8.3
	Fig S1l	AUC
	CT	MMI
	0.996537	1.30358
	0.997307	1.14506
	0.94267	1.20123
	1.01808	1.22047
	0.985764	1.12813
	0.989611	1.15814
	1.00346	1.05656
	1.01962	1.28588
	1.0681	1.23509
	0.978838	1.07965
	Fig S1m	insulin
	CT	MMI
	2.33237	1.32058
	2.5485	1.3796
	1.90078	0.988805
	1.86405	1.07065
	2.97216	0.861438
	1.92204	1.26935
	2.41247	1.15534
	1.59941	1.2949
	2.25988	1.4451
	2.20244	1.8604
	Fig S1n	Gcg
	CT	MMI
	1.09623	0.71989
	0.980837	0.775634
	1.00514	0.624334
	0.820102	0.833542
	1.09769	0.602683
	Fig S1n	GLP-1
	CT	MMI
	10.3287	4.55169
	11.5315	7.21019
	12.5331	7.20976
	9.68418	6.47344
	8.79916	7.54749
	8.47122	8.88826
	10.3978	6.0777
	13.2673	6.35548
	9.41638	6.1428
	8.65978	6.75675
	Fig S1o	total GIP
	CT	MMI	MMI+T3	MMI+MB
	38.261	66.282	57.767	41.229
	50.065	67.346	80.124	75.931
	71.914	79.611	74.693	83.49
	81.968	47.188	54.013	76.622
	56.423	58.718	48.541	53.874
	78.733	35.139	34.724	68.92
	Fig S1o	Gip
	CT	MMI	MMI+T3	MMI+MB
	1.02836	1.20361	0.914698	1.32437
	0.974203	0.931857	1.07199	0.974203
	1.16424	0.721695	1.37755	0.939473
	1.18548	1.2423	0.87663	0.984055
	1.04771	0.940609	1.19844	1.15921
		0.959926	0.983969	1.44883
			1.36002	1.27035
	Fig S1o	Gip
	CT	T3-100nM
	1.14764	1.17137
	0.9642	1.08539
	0.888163	0.889512
	Fig S1p	GLP-1
	MMI	MMI+GLP-1
	6.60299	24.0055
	7.9631	21.1656
	7.81188	20.5286
	8.27221	18.7546
	5.99813	16.5464

## Sheet: Fig S2
	Fig S2a	STC-1 GLP-1
	CT	T3
	580.096	622.045
	615.453	587.419
	621.957	531.856
	Fig S2a	STC-1 Gcg
	CT	T3
	1.04091	0.918772
	0.909287	1.06126
	1.0498	1.03702
	Fig S2a	STC-1 Fxr
	CT	T3
	1.02146	1.25515
	0.934954	0.849808
	1.04359	1.11669
	Fig S2b	NCI-H716 GLP-1
	CT	T3
	522.086	529.841
	543.908	528.677
	559.762	478.671
	Fig S2b	NCI-H716 Gcg
	CT	T3
	1.09984	0.975004
	1.05045	1.18774
	0.849718	0.969077
	Fig S2b	NCI-H716 Fxr
	CT	T3
	0.879397	1.23087
	0.995158	0.929878
	1.12545	0.96794
	Fig S2c	Organoid GLP-1
	CT	T3
	0.26972	0.233847
	0.188668	0.206207
	0.206973	0.234385
	Fig S2c	Organoid Gcg
	CT	T3
	1.09485	0.863854
	0.974456	1.05234
	0.930694	0.858602
	Fig S2c	Organoid Fxr
	CT	T3
	0.847185	1.15972
	1.06282	0.952692
	1.09	1.03324
	Fig S2f	Thrb
		Floxed									LTRβKO
	Liver	1.19332	0.826252	1.04041	0.83287	1.28342	0.674155	0.839651	1.32224	0.987684	0.00781622	0.00786991	0.00850321	0.00942884	0.00647886	0.0130547	0.00473032	0.0104194	0.00665246
	BAT	0.854155	0.748516	1.32211	0.948308	1.04575	1.16194	1.50765	0.741363	0.670205	1.27305	1.00683	1.29844	1.11483	1.10472	1.16998	1.38798	0.906874	0.769784
	ING	0.961824	0.776939	0.74886	0.846314	0.977616	1.13811	1.0557	1.19069	1.30394	0.638825	0.685182	1.00462	0.715664	0.859145	1.70461	1.45796	1.11459	1.23193
	GAS	0.97851	1.10187	0.983906	0.882754	1.17055	1.049	0.781434	0.999349	1.05263	0.918987	1.19157	1.65523	1.00083	1.18266	1.12545	1.05049	1.08107	0.865254
	Heart	1.10402	1.15239	0.485492	0.573855	0.45389	1.24249	1.08975	1.20553	1.69258	0.49259	0.868927	1.13058	0.895637	0.69728	0.993305	0.847814	1.02209	1.03071
	Ileum	1.06504	1.22615	0.952959	1.195	0.993685	1.19484	0.944194	0.760055	0.668089	1.13022	0.736958	1.067	0.981625	1.44485	1.09941	0.94655	1.05862	1.06868
	Fig S2g	BW
	Floxed	LTRβKO
	19.61	20.18
	20.82	20.17
	21.07	21.77
	19.42	19.73
	20.86	21.52
	21.9	20.48
	19.42	19.86
	20.12	20.53
	20.39	20.86
	21.71	19.97
	Fig S2g	food intake
	Floxed	LTRβKO
	3.65	3.25
	3	3.16
	3.45	3.28
	3.32	3.82
	3.63	2.7
	3.25	3.34
	2.8	2.49
	3.21	3.13
	3.07	2.88
	3.63	3.21
	Fig S2g	female BW
	Floxed	LTRβKO
	19.19	20.56
	20.38	20.14
	19.15	19.04
	20.34	18.67
	18.72	19.59
	19.83	20.53
	20.47	20.82
	18.22	19.66
	20.74	19.83
	19.98	18.29
	Fig S2g	female food intake
	Floxed	LTRβKO
	3.04167	2.70833
	2.6	2.43333
	2.475	2.73333
	2.76667	3.08333
	3.025	2.65
	2.91833	2.78333
	2.53333	3.075
	2.675	2.60833
	2.25833	2.8
	3.025	2.675
	Fig S2h	female GLP-1
		Floxed					LTRβKO
	PBS	11.1567	10.0396	9.13475	8.77044	9.99423	10.0597	8.32434	9.32285	8.69646	10.8314
	T3	14.5188	10.9667	12.5783	13.8199	12.8247	9.34219	8.44999	10.9943	11.5351	8.85371
	Fig S2i	female insulin
		Floxed					LTRβKO
	PBS	1.25672	1.44468	1.66942	1.33154	1.29275	1.41231	1.21736	1.6338	1.15088	0.986215
	T3	2.98622	3.0458	4.10222	2.10222	3.88824	1.92791	1.40223	1.28622	1.5487	1.65562
	Fig S2i	female glucose
		Floxed					LTRβKO
	PBS	9.9	8.7	8.1	7.4	9.6	7.6	8.8	8.6	9.7	9.2
	T3	5.9	6.3	5.6	7	6.6	7.2	7.9	9.2	8.7	9

[truncated: 6 more sheets: Fig S3, Fig S4, Fig S5, Fig S6, Fig S7, Fig S8]
